# Supplementary material for: Higher serum zinc micronutrient levels are associated with reduced susceptibility to Group B Streptococcus rectovaginal colonisation in pregnant women
Source: PLoS One. 2026 Mar 12;21(3):e0344689. doi: 10.1371/journal.pone.0344689 (PMC12981460; doi:10.1371/journal.pone.0344689)
Supplement: S2 File — (XLSX) [file pone.0344689.s002.xlsx]

## Sheet: Sheet1
Enroll. No.	Colonisation status	Visit 1 (Zinc)	Visit 4 (Zinc)
G002	Uncolonised	15.5	9.6
G004	New Acquisition	17.4	51
G005	Persistent colonisation	16.2	10.8
G006	Uncolonised	14.6	25.5
G009	Uncolonised	64.8	26.4
G010	Uncolonised	17.9	12.1
G011	New Acquisition	27.1	17.9
G013	Persistent colonisation	11.7	38.6
G015	Uncolonised	43.7	10.4
G016	Colonisation lost	13.9	10.8
G017	Persistent colonisation	12.1	10.3
G019	Colonisation lost	48.8	11.4
G020	Persistent colonisation	15.9	11.5
G021	Colonisation lost	12	11.7
G022	Persistent colonisation	11.5	17.9
G024	Colonisation lost	12.8	9.3
G025	Colonisation lost	13.7	10.6
G029	Colonisation lost	10.1	10.2
G034	Uncolonised	11.6	12.8
G035	Uncolonised	17.3	12.2
G036	Persistent colonisation	10.5	62.7
G037	Uncolonised	15.6	10.3
G038	Persistent colonisation	12.4	11.8
G040	New Acquisition	10.9	10.8
G043	Persistent colonisation	8.6	11.6
G049	Uncolonised	11.4	14.5
G051	Colonisation lost	11.5	9.8
G053	Persistent colonisation	12.7	14.3
G054	Persistent colonisation	14.3	13.7
G056	Uncolonised	14.2	13
G057	Persistent colonisation	10.8	11.3
G059	Uncolonised	41.4	13.8
G060	Uncolonised	15.9	12.6
G062	Uncolonised	12.7	13.5
G064	Uncolonised	12	14.8
G065	New Acquisition	9.9	39.6
G066	Persistent colonisation	13	12.1
G070	Uncolonised	21.1	34.4
G076	Colonisation lost	17.9	20.4
G078	Uncolonised	12.3	19.7
G079	Uncolonised	20.4	12.8
G080	New Acquisition	13.9	32
G081	New Acquisition	26.7	19.2
G083	Persistent colonisation	85.1	27.9
G087	Uncolonised	24.9	10.4
G088	Colonisation lost	12.8	10.3
G090	New Acquisition	14.1	13
G097	Persistent colonisation	12.3	10.7
G098	New Acquisition	16.1	12.8
G099	Uncolonised	16	12.3
G101	New Acquisition	10.5	16.5
G103	Uncolonised	21.1	19.1
G104	Colonisation lost	13.4	14.7
G105	Colonisation lost	26.4	92
G106	Persistent colonisation	11.4	25.1
G108	Uncolonised	14.1	14
G109	Uncolonised	25.6	12.9
G110	Uncolonised	18.2	16.8
G111	Colonisation lost	13.4	11.7
G112	New Acquisition	15.3	11.9
G114	Uncolonised	24.2	19.1
G115	Uncolonised	36.9	23.1
G116	Uncolonised	23.7	15.9
G117	New Acquisition	13.4	12.3
G118	Uncolonised	10.7	10.6
G119	New Acquisition	12.3	12.5
G120	Colonisation lost	13.4	15.2
G122	Uncolonised	13.2	24.5
G123	Uncolonised	19.1	193
G124	Uncolonised	26	76.1
G125	Persistent colonisation	11.2	11
G126	Uncolonised	10.6	8.4
G128	Uncolonised	27.4	9.2
G129	Uncolonised	11.2	8
G131	Uncolonised	38.5	10.4
G134	Uncolonised	10.2	9.5
G136	Uncolonised	10.1	10.1
G138	New Acquisition	10.5	8.2
G140	Uncolonised	11.3	9.3
G142	Uncolonised	13.4	10.6
G145	New Acquisition	10.9	9.4
G146	Uncolonised	11.1	11
G147	Uncolonised	11.8	11.5
G148	Persistent colonisation	14.5	12.9
G149	Colonisation lost	11.3	11.9
G152	Uncolonised	11.1	8.8
G153	Persistent colonisation	19.8	18.9
G154	Uncolonised	10.9	11.5
G155	Uncolonised	11	11.1
G156	New Acquisition	10.5	11.2
G157	Colonisation lost	13	11.8
G159	Uncolonised	12.3	9.6
G160	New Acquisition	11.6	12.9
G161	Uncolonised	15	11
G162	Colonisation lost	11.6	13
G163	Uncolonised	10.8	11.6
G164	Colonisation lost	12.1	12.8
G165	Uncolonised	13.1	11.9
G168	Colonisation lost	12.2	9.1
G169	Uncolonised	12	11
G170	Persistent colonisation	11.3	8.7
G171	Colonisation lost	11.3	10.2
G172	New Acquisition	15.4	13.5
G173	Uncolonised	16.3	13.7
G174	Uncolonised	13	10.2
G175	Uncolonised	11.2	11.5
G176	Persistent colonisation	11.6	10.1
G178	Colonisation lost	35.4	23.9
G179	Uncolonised	22	8.7
G181	Uncolonised	10.5	11.8
G182	Persistent colonisation	11.8	27.4
G183	New Acquisition	19.7
G184	New Acquisition	14.3	14.9
G185	Uncolonised	12.4	8.6
G186	Uncolonised	20.8	7.7
G188	Persistent colonisation	12.4	16.6
G189	Uncolonised	13.6	25.6
G194	Colonisation lost	16.6	8.4
G195	New Acquisition	8.7	6.7
G196	Uncolonised	10.3	10.2
G197	Uncolonised	19	7.3
G198	Uncolonised	13.4	10.1
G199	Colonisation lost	8.8	10.8
G201	New Acquisition	17.1	8.7
G203	Uncolonised	23	10.9
G204	Persistent colonisation	8.8	16.9
G205	New Acquisition	11.2	9.5
G206	Colonisation lost	8.6	9.1
G207	Uncolonised	10.1	10.9
G208	Uncolonised	18.5	13.9
G209	Uncolonised	39	18.2
G210	Uncolonised	11.8	8.5
G211	New Acquisition	27.4	9.6
G212	Persistent colonisation	11.8	13.6
G213	Uncolonised	23.5	12.4
G216	Uncolonised	12.9	13
G217	Colonisation lost	27.7	23.4
G218	Uncolonised	22.4	16.7
G219	Colonisation lost	15.8	11.9
G221	Uncolonised	26	18.3
G222	Uncolonised	18.4	18.2
G224	Persistent colonisation	51.6	98
G226	Uncolonised	9.8	9.6
G227	Persistent colonisation	12	11.3
G229	Uncolonised	9	8
G230	Uncolonised	12.5	10.8
G231	Persistent colonisation	10.2	9
G232	Uncolonised	13.1	8.6
G233	Persistent colonisation	10	8.6
G235	Persistent colonisation	8.2	7.9
G237	Uncolonised	10.3	17.6
G239	Uncolonised	10.8	8.1
G240	Uncolonised	8.2	7.9
G241	Uncolonised	8.7	11.1
G243	Uncolonised	11.1	10.5
G244	Persistent colonisation	11.1	9.8
G245	Colonisation lost	9.2	12.2
G246	Uncolonised	9.7	9.7
G247	Uncolonised	10.5	11.4
G248	Uncolonised	10	8.2
G249	Uncolonised	11.5	9.1
G250	Uncolonised	8.4	9.9
G251	Persistent colonisation	9.1	9.6
G252	Uncolonised	11.5	8.6
G253	Colonisation lost	11.4	8.6
G254	Uncolonised	9.8	8.5
G256	Colonisation lost	9	9.7
G259	Uncolonised	11.4	10
G260	Uncolonised	9.9	8.8
G261	Uncolonised	10.2	9.3
G262	New Acquisition	9.2	10.7
G265	Uncolonised	9.8	10.3
G266	Persistent colonisation	9.3	7.9
G268	Colonisation lost	10.8	9.7
G270	Uncolonised	9.2	8.7
G271	Uncolonised	8.8	9.9
G272	Uncolonised	11.8	9.1
G273	New Acquisition	10.5	9
G274	New Acquisition	11.7	8.6
G275	Persistent colonisation	9.6	10
G276	Uncolonised	10.4	8.9
G278	Uncolonised	8.1	7.8
G280	New Acquisition	11.3	10.7
G282	Uncolonised	8.6	7.2
G284	Uncolonised	10.2	9.3
G285	Uncolonised	9.5	8.1
G286	Uncolonised	11.3	10.6
G287	Uncolonised	10.3	8.7
G288	Persistent colonisation	8.1	9
G290	New Acquisition	10	7.2
G291	Uncolonised	10	11.4
G292	Uncolonised	10	9.6
G293	New Acquisition	9.2	8.7
G294	New Acquisition	10.2	9.1
G296	Uncolonised	11.2	9.1
G297	Colonisation lost	10.4	8.9
G299	Uncolonised	9.3	8.8
G300	New Acquisition	10.8	12.7
G301	Uncolonised	12.2	11.9
G302	Uncolonised	10.6	7.3
G304	Uncolonised	11	7.8
G305	Persistent colonisation	10.1	9.2
G306	Uncolonised	10.8	11.7
G307	Uncolonised	9	10.3
G309	Colonisation lost	9.9	10
G310	New Acquisition	9.7	10.1
G311	Colonisation lost	8.5
G312	Uncolonised	10.6	7
G313	Uncolonised	8.2	7.4
G315	Persistent colonisation	11.3	10.9
G316	New Acquisition	7.4	10.8
G317	Uncolonised	54	20.3
G319	Uncolonised	43	23.9
G320	Uncolonised	54.5	16.5
G321	Uncolonised	23.3	33
G323	Colonisation lost	24.2	23.3
G324	Colonisation lost	20.9	31.2
G325	Uncolonised	9.6	35.3
G326	New Acquisition	14.6	29.4
G327	Uncolonised	14.7	26.8
G328	Uncolonised	36.4	27.6
G331	Uncolonised	10.2	29.1
G334	Uncolonised	18.2	12
G335	New Acquisition	28.8	13.6
G336	Uncolonised	9.7	39.4
G337	Colonisation lost	38.8	10.6
G339	New Acquisition	11.5	14.1
G341	Uncolonised	14.5	27.4
G342	New Acquisition	9.5	30.7
G343	Uncolonised	23.2	20.4
G344	Uncolonised	12.7	25.5
G345	Uncolonised	14.9	53.3
G346	New Acquisition	26.9	30.8
G348	New Acquisition	9.2	14.6
G349	Colonisation lost	11.7	22.9
G350	New Acquisition	12.7	31.5
G351	New Acquisition	13.7	17.3
G352	Uncolonised	26	13.4
G353	Uncolonised	10.8	14
G354	Uncolonised	10	10.9
G355	Persistent colonisation	13	34.5
G356	New Acquisition	14.6	12.1
G357	Uncolonised	12.3	10.7
G358	Uncolonised	10.7	8.7
G359	Colonisation lost	11.9	21.9
G361	Uncolonised	12.1	29.4
G362	Uncolonised	10.7	12.4
G363	Uncolonised	10.9	12.2
G364	Uncolonised	16.9	10.7
G365	Uncolonised	14.6	11.6
G366	Uncolonised	10.7	10.8
G367	Uncolonised	76.5	11.9
G368	Colonisation lost	11.2	10.7
G371	Uncolonised	11.2	9
G374	Uncolonised	32.9	9.8
G375	Persistent colonisation	10.5	10.5
G376	Persistent colonisation	9.7	9.6
G378	Uncolonised	18.2	11.2
G379	Uncolonised	11.6	14
G380	Colonisation lost	11.5	8.3
G381	Uncolonised	12.5	7.2
G383	Uncolonised	14.5	11.8
G384	New Acquisition	12.2	11
G385	Colonisation lost	11.8	11.2
G386	Uncolonised	10.9	11.7
G387	Uncolonised	11	13.3
G388	Colonisation lost	11.1	13.4
G389	Colonisation lost	10.7	9.8
G390	Colonisation lost	15	10.7
G393	Uncolonised	12.7	13
G394	Colonisation lost	14.9	9.8
G395	Uncolonised	11.3	9.8
G397	Persistent colonisation	9.5	9.9
G398	Uncolonised	15.9	7.8
G399	New Acquisition	10.8	11.9
G400	New Acquisition	11.6	9.2
G401	Colonisation lost	12.3	10.8
G403	Persistent colonisation	11.9	8.7
G404	Uncolonised	9.1	10.4
G406	Persistent colonisation	25.6	39.1
G410	New Acquisition	33	106.1
G412	Colonisation lost	85.4	83.8
G413	Uncolonised	36.7	54
G414	Uncolonised	58.5	82.3
G415	Persistent colonisation	123.2	78.1
G416	New Acquisition	16.5	25.3
G417	Colonisation lost	51.4	71.3
G418	Colonisation lost	79.1	21.6
G419	Uncolonised	56.3	64.2
G421	Uncolonised	132.3	103.4
G422	Uncolonised	26.2	66.3
G423	Uncolonised	45.8	24.3
G424	New Acquisition	13.7	78.5
G425	Uncolonised	59.6	50.9
G427	Colonisation lost	44.8	90.6
G429	New Acquisition	12.8	55.9
G430	Uncolonised	41.3	47.7
G432	Uncolonised	86.8	70.2
G433	Uncolonised	58.2	54.7
G435	New Acquisition	10	99.5
G438	Colonisation lost	74.6	122.4
G440	Uncolonised	12.5	66.5
G442	Colonisation lost	26.8	151.4
G443	Colonisation lost	92.7	50.5
G444	Uncolonised	53.4	49.5
G445	Uncolonised	83.2	67.5
G446	Uncolonised	72.2	92.1
G447	Uncolonised	60.4	46
G449	New Acquisition	14.5	30
G451	Persistent colonisation	55.4	126.6
G452	New Acquisition	11.1	23.5
G454	New Acquisition	20.6	84.8
G456	Uncolonised	17.1	82.3
G459	Persistent colonisation	36.9	72.5
G462	Persistent colonisation	10.9	12
G463	Persistent colonisation	13.8	14.1
G464	Uncolonised	6.9	8.4
G466	Persistent colonisation	12	13.2
G467	Persistent colonisation	10.4	10
G469	Colonisation lost	10.6	9.6
G472	Uncolonised	10.9	43.1
G473	Uncolonised	10	9.4
G474	Uncolonised	12.6	13.2
G477	New Acquisition	12.7	12.5
G478	Uncolonised	10.8	10.8
G480	Persistent colonisation	10.9	60.5
G482	Colonisation lost	10.4	9.7
G484	Persistent colonisation	9.3	12.6
G485	Uncolonised	9.7	10.2
G486	Uncolonised	107.8	14.6
G490	Persistent colonisation	9.2	10.2
G491	New Acquisition	11.8	10
G492	Uncolonised	10.1	12.9
G494	Colonisation lost	70.3	12.3
G495	Uncolonised	10.8	102.9
G496	Colonisation lost	9.7	10.7
G499	Uncolonised	13.2	13.1
G500	Uncolonised	9.6	13.5
G501	Uncolonised	11.5	12.2
G502	Colonisation lost	9	17.8
G503	Persistent colonisation	8.1	10.7
G504	Uncolonised	11.9	49.8
G505	Colonisation lost	30.2	30.9
G506	New Acquisition	11.5	12.9
G510	Uncolonised	10.5	13.2
G511	Uncolonised	10.4	12.6
G512	New Acquisition	15.9	47
G513	Uncolonised	255	119.6
G514	Uncolonised	70.6	202.9
G515	Persistent colonisation	12.1	184.1
G516	Uncolonised	277.9	326.7
G517	Persistent colonisation	581.5	342.5
G519	Uncolonised	13.9	390.1
G520	New Acquisition	13.8	21
G521	Colonisation lost	195.5	135.8
G522	Uncolonised	107.5	208
G523	Persistent colonisation	15.1	12
G524	Uncolonised	28	14.1
G525	Uncolonised	272.7	12.1
G526	Uncolonised	13	148.4
G527	Uncolonised	146.4	76.5
G529	Uncolonised	140.7	9.3
G530	New Acquisition	14.6	101.4
G531	Uncolonised	12.5	12.9
G534	Uncolonised	137.1	199.8
G535	Uncolonised	84.9	14.1
G536	Uncolonised	13.7	10.6
G537	Uncolonised	14.9	9.9
G538	Persistent colonisation	21.9	175.8
G539	New Acquisition	10.9	271.9
G540	Colonisation lost	12.8	10.9
G541	Colonisation lost	11.3	16.9
G542	Uncolonised	14.3	19.2
G543	Uncolonised	12.1	274.2
G545	Uncolonised	109.6	58.9
G546	New Acquisition	12.7	11.6
G548	Uncolonised	12.9	84.2
G550	New Acquisition	23.5	14.1
G551	Uncolonised	27.8	19.8
G552	Uncolonised	126.3	47
G554	Uncolonised	13.2	12.9
G555	Uncolonised	12.8	130.1
G556	Uncolonised	14.4	146.9
G558	Uncolonised	154.4	159.4
G559	Uncolonised	56.8	255.3
G560	Uncolonised	158.4	77.5
G561	Uncolonised	98.3	260.9
G563	Uncolonised	74.2	212
G564	Persistent colonisation	155.3	143.2
G565	Persistent colonisation	62.8	128.3
G566	Colonisation lost	10.7	51.5
G567	Colonisation lost	10.9	76.5
G569	Colonisation lost	73.6	136.6
G570	Uncolonised	12.8	18.8
G571	Uncolonised	14.1	11.9
G573	Uncolonised	23.8	11.7
G574	New Acquisition	10.8	13.6
G576	New Acquisition	11.1	12.7
G577	Uncolonised	11.1	50.6
G578	Uncolonised	11.8	8.9
G579	Persistent colonisation	9.4	10.2
G581	Uncolonised	9	11.5
G582	Uncolonised	11.7	10.9
G583	New Acquisition	12.7	12.8
G584	Uncolonised	11.7	22.4
G585	New Acquisition	9	169.2
G586	New Acquisition	11.1	19.2
G587	New Acquisition	11.1	10.4
G588	Uncolonised	14	10.3
G589	New Acquisition	10.5	108.7
G590	Uncolonised	11.3	15.8
G591	Uncolonised	10.8	10.9
G593	Colonisation lost	64.6	12.1
G594	New Acquisition	14.4	18.4
G595	Colonisation lost	74.7	10.9
G597	Colonisation lost	11	13.1
G598	Uncolonised	35.9	292
G599	Colonisation lost	52.7	39
G600	Uncolonised	94.6	164.6
G601	Uncolonised	220.8	48.8
G603	New Acquisition	11.7	13.5
G604	Uncolonised	97	94.6
G605	Uncolonised	8	167.6
G606	Uncolonised	357.3	218.7
G607	Uncolonised	9.8	9.9
G608	Uncolonised	9.8	11.4
G609	Colonisation lost	13.8	11.5
G611	Uncolonised	278.4	59.3
G612	Colonisation lost	169.2	10.4
G613	New Acquisition	11.1	9.5
G614	Uncolonised	107.4	186.7
G615	Uncolonised	11.4	9.3
G616	New Acquisition	13.5	159.5
G617	New Acquisition	10.8	18.8
G618	Uncolonised	309.2	20.5
G620	Uncolonised	44.3	85.5
G622	New Acquisition	17.5	129.3
G623	Uncolonised	154.1	147.8
G624	Colonisation lost	17.2	10.8
G625	New Acquisition	18.1	130.8
G627	Persistent colonisation	50	115.4
G629	Uncolonised	104.4	222.1
G631	Uncolonised	13.5	79.4
G634	New Acquisition	16.4	127.6
G636	Colonisation lost	25.2	98.4
G637	Persistent colonisation	133	224.4
G638	Persistent colonisation	11.3	60
G639	Colonisation lost	277.2	10.8
G640	Persistent colonisation	132.2	9
G642	Uncolonised	157.7	129.4
G643	Uncolonised	111.5	171.4
G644	Persistent colonisation	14.8	154.3
G645	New Acquisition	40.3	118.7
G646	Persistent colonisation	10.6	119.8
G647	Uncolonised	12.3	56.3
G648	Uncolonised	144.6	156.8
G649	Colonisation lost	18.8	51.5
G650	Uncolonised	64.2	49.4
G651	Persistent colonisation	16.9	57.3
G653	Colonisation lost	47.6	45.9
G655	Uncolonised	11	206.9
G656	New Acquisition	9.3	76.7
G658	New Acquisition	63.2	23.1
G660	Colonisation lost	53.1	18
G661	Uncolonised	65.3	130.4
G662	New Acquisition	24.2	44.7
